# Supplementary material for: Diversity and Pathogenicity of Fusarium Root Rot Fungi from Canola (Brassica napus) in Alberta, Canada
Source: Int J Mol Sci. 2024 Jun 5;25(11):6244. doi: 10.3390/ijms25116244 (PMC11172839; doi:10.3390/ijms25116244)
Supplement: Supplementary file 1 [file ijms-25-06244-s001.zip]

Archive with 1 entries (1 files):
- ijms-3004946-supplementary.pdf
